# Supplementary material for: Epitokous metamorphosis, reproductive swimming, and early development of the estuarine polychaete, Neanthes glandicincta Southern, 1921 (Annelida, Nereididae) on the east coast of the Malay Peninsula
Source: Zookeys. 2021 Jan 18;1011:1–24. doi: 10.3897/zookeys.1011.59780 (PMC7835201; doi:10.3897/zookeys.1011.59780)
Supplement: XML Treatment for Neanthes glandicincta [file zookeys.1011.59780-treatment1.xml]

<!DOCTYPE tp:taxon-treatment
  PUBLIC "-//TaxonX//DTD Taxonomic Treatment Publishing DTD v0 20100105//EN" "tax-treatment-NSO.dtd">
<tp:taxon-treatment xmlns:tp="http://www.plazi.org/taxpub"><tp:treatment-meta><kwd-group><label>Taxon classification</label><kwd><named-content xmlns:xlink="http://www.w3.org/1999/xlink" content-type="kingdom">Animalia</named-content></kwd><kwd><named-content xmlns:xlink="http://www.w3.org/1999/xlink" content-type="order">Phyllodocida</named-content></kwd><kwd><named-content xmlns:xlink="http://www.w3.org/1999/xlink" content-type="family">Nereididae</named-content></kwd></kwd-group><mixed-citation publication-type="journal"><person-group><name><surname>Azmi</surname><given-names>Siti Syazwani</given-names></name><name><surname>Ibrahim</surname><given-names>Yusof Shuaib</given-names></name><name><surname>Angsupanich</surname><given-names>Saowapa</given-names></name><name><surname>Sumpuntarat</surname><given-names>Pornsan</given-names></name><name><surname>Sato</surname><given-names>Masanori</given-names></name></person-group><article-title>Epitokous metamorphosis, reproductive swimming, and early development of the estuarine polychaete, <italic><tp:taxon-name><tp:taxon-name-part taxon-name-part-type="genus" reg="Neanthes">Neanthes</tp:taxon-name-part> <tp:taxon-name-part taxon-name-part-type="species" reg="glandicincta">glandicincta</tp:taxon-name-part></tp:taxon-name></italic> Southern, 1921 (<tp:taxon-name><tp:taxon-name-part taxon-name-part-type="phylum">Annelida</tp:taxon-name-part></tp:taxon-name>, <tp:taxon-name><tp:taxon-name-part taxon-name-part-type="family">Nereididae</tp:taxon-name-part></tp:taxon-name>) on the east coast of the Malay Peninsula</article-title><source>Zookeys</source><day>18</day><month>1</month><year>2021</year><volume>1011</volume><fpage>1</fpage><lpage>24</lpage><pub-id pub-id-type="doi">10.3897/zookeys.1011.59780</pub-id></mixed-citation></tp:treatment-meta><tp:nomenclature><tp:taxon-name><object-id xmlns:xlink="http://www.w3.org/1999/xlink" content-type="arpha" xlink:type="simple">99854609-E26A-562B-BE87-906BEF3BC279</object-id>
              <tp:taxon-name-part taxon-name-part-type="genus" reg="Neanthes">Neanthes</tp:taxon-name-part>
              <tp:taxon-name-part taxon-name-part-type="species" reg="glandicincta">glandicincta</tp:taxon-name-part>
            </tp:taxon-name><tp:taxon-authority>(Southern, 1921)</tp:taxon-authority><xref ref-type="fig" rid="F2">Figs 2</xref><xref ref-type="fig" rid="F3">, 3</xref><xref ref-type="fig" rid="F4">, 4</xref><xref ref-type="fig" rid="F5">, 5</xref><xref ref-type="fig" rid="F6">, 6</xref><xref ref-type="fig" rid="F7">, 7</xref><tp:nomenclature-citation-list><tp:nomenclature-citation><tp:taxon-name>
                  <tp:taxon-name-part taxon-name-part-type="genus" reg="Nereis">Nereis</tp:taxon-name-part> (<tp:taxon-name-part taxon-name-part-type="subgenus" reg="Nereis">Nereis</tp:taxon-name-part>) <tp:taxon-name-part taxon-name-part-type="species" reg="glandicincta">glandicincta</tp:taxon-name-part></tp:taxon-name><comment>Southern, 1921: 589–593, text fig. 5a–e, pl. 23, fig. 9A–L.</comment></tp:nomenclature-citation><tp:nomenclature-citation><tp:taxon-name>
                  <tp:taxon-name-part taxon-name-part-type="genus" reg="Nereis">Nereis</tp:taxon-name-part> <tp:taxon-name-part taxon-name-part-type="species" reg="glandicincta">glandicincta</tp:taxon-name-part></tp:taxon-name><comment>: <xref ref-type="bibr" rid="B5">Fauvel 1932</xref>: 92–93; <xref ref-type="bibr" rid="B6">Fauvel 1939</xref>: 314–315, <xref ref-type="bibr" rid="B7">Fauvel 1953</xref>: 181–182, fig. 91f–h.</comment></tp:nomenclature-citation><tp:nomenclature-citation><tp:taxon-name>
                  <tp:taxon-name-part taxon-name-part-type="genus" reg="Neanthes">Neanthes</tp:taxon-name-part> <tp:taxon-name-part taxon-name-part-type="species" reg="glandicincta">glandicincta</tp:taxon-name-part></tp:taxon-name><comment>: <xref ref-type="bibr" rid="B15">Lee and Glasby 2015</xref>: 80–85, figs 7–9; <xref ref-type="bibr" rid="B16">Misra 1999</xref>: 161–162; <xref ref-type="bibr" rid="B11">Ibrahim et al. 2019</xref>: 86–89, figs 3, 4.</comment></tp:nomenclature-citation><tp:nomenclature-citation><tp:taxon-name>
                  <tp:taxon-name-part taxon-name-part-type="genus" reg="Ceratonereis">Ceratonereis</tp:taxon-name-part> <tp:taxon-name-part taxon-name-part-type="species" reg="burmensis">burmensis</tp:taxon-name-part></tp:taxon-name><comment>Monro, 1937: 532–536, fig. 1a–f; <xref ref-type="bibr" rid="B16">Misra 1999</xref>: 149; <xref ref-type="bibr" rid="B18">Ng et al. 2011</xref>: 426.</comment></tp:nomenclature-citation><tp:nomenclature-citation><tp:taxon-name>
                  <tp:taxon-name-part taxon-name-part-type="genus" reg="Nereis">Nereis</tp:taxon-name-part> (<tp:taxon-name-part taxon-name-part-type="subgenus" reg="Ceratonereis">Ceratonereis</tp:taxon-name-part>) <tp:taxon-name-part taxon-name-part-type="species" reg="burmensis">burmensis</tp:taxon-name-part></tp:taxon-name><comment>: <xref ref-type="bibr" rid="B7">Fauvel 1953</xref>: 196–197, fig. 97d–f.</comment></tp:nomenclature-citation><tp:nomenclature-citation><tp:taxon-name>
                  <tp:taxon-name-part taxon-name-part-type="genus" reg="Ceratonereis">Ceratonereis</tp:taxon-name-part> (<tp:taxon-name-part taxon-name-part-type="subgenus" reg="Composetia">Composetia</tp:taxon-name-part>) <tp:taxon-name-part taxon-name-part-type="species" reg="burmensis">burmensis</tp:taxon-name-part></tp:taxon-name><comment>: <xref ref-type="bibr" rid="B9">Hartmann-Schröder 1985</xref>: 49 (list); <xref ref-type="bibr" rid="B3">Chan 2009</xref>: 165–167, fig. 5a–r, in part.</comment></tp:nomenclature-citation><tp:nomenclature-citation><tp:taxon-name>
                  <tp:taxon-name-part taxon-name-part-type="genus" reg="Ceratonereis"/>
                  <tp:taxon-name-part taxon-name-part-type="species" reg="burmensis"/>
                </tp:taxon-name><comment>Not <tp:taxon-name><tp:taxon-name-part taxon-name-part-type="genus" reg="Neanthes">Neanthes</tp:taxon-name-part> <tp:taxon-name-part taxon-name-part-type="species" reg="glandicincta">glandicincta</tp:taxon-name-part></tp:taxon-name>: <xref ref-type="bibr" rid="B31">Wu et al. 1985</xref>: 150–151, fig. 84; <xref ref-type="bibr" rid="B31">Wu et al. 1985</xref>: 174–177, figs 98, 99 (described as <tp:taxon-name><tp:taxon-name-part taxon-name-part-type="genus" reg="Ceratonereis">Ceratonereis</tp:taxon-name-part> <tp:taxon-name-part taxon-name-part-type="species" reg="burmensis">burmensis</tp:taxon-name-part></tp:taxon-name>). </comment></tp:nomenclature-citation></tp:nomenclature-citation-list></tp:nomenclature><tp:treatment-sec sec-type="type locality" id="SECID0E5DAE"><title>Type locality.</title><p>Brackish lakes or pools at four localities in Barantolla, Dhappa, and Garia near Calcutta in India (<xref ref-type="bibr" rid="B26">Southern 1921</xref>).</p></tp:treatment-sec><tp:treatment-sec sec-type="material" id="SECID0EIEAE"><title>Material examined.</title><p><bold><italic>Sexually fully mature specimens (epitokes)</italic>.</bold> Epitokes collected during reproductive swimming in the mangrove area of Kuala Ibai (<named-content xmlns:xlink="http://www.w3.org/1999/xlink" content-type="dwc:verbatimCoordinates" xlink:type="simple"><named-content content-type="geo-json" specific-use="{&#34;type&#34;:&#34;Point&#34;,&#34;coordinates&#34;:[103.169528,5.285444]}" id="NCID0EWEAE" xlink:type="simple">5°17'7.6"N, 103°10'10.3"E</named-content></named-content>), Terengganu, Malaysia: 2 males (<abbrev xmlns:xlink="http://www.w3.org/1999/xlink" xlink:title="body width" id="ABBRID0E2EAE" xlink:type="simple">BW</abbrev>, 1.6–1.9 mm; UMTAnn 445–446), coll. YS Ibrahim, 31 January 2018; 2 males and one female (2.1–2.4 mm; UMTAnn 447–449), coll. YS Ibrahim, 28 February 2018; 3 males (2.2–3.2 mm; UMTAnn 450–452), coll. SS Azmi, 6 January 2019, 2 males (2.1–2.6 mm; UMTAnn 453–454), coll. SS Azmi, 21 January 2019.</p><p>Epitokes obtained by rearing immature atokes collected from Aowsai in the lower reaches of Songkhla Lagoon (<named-content xmlns:xlink="http://www.w3.org/1999/xlink" content-type="dwc:verbatimCoordinates" xlink:type="simple"><named-content content-type="geo-json" specific-use="{&#34;type&#34;:&#34;Point&#34;,&#34;coordinates&#34;:[100.540611,7.177056]}" id="NCID0EEFAE" xlink:type="simple">7°10'37.4"N, 100°32'26.2"E</named-content></named-content>), Thailand (<named-content xmlns:xlink="http://www.w3.org/1999/xlink" content-type="dwc:institutional_code" xlink:type="simple">PMBC</named-content> 20732): 3 males (<abbrev xmlns:xlink="http://www.w3.org/1999/xlink" xlink:title="body width" id="ABBRID0EOFAE" xlink:type="simple">BW</abbrev>, 1.2–2.1 mm) and 3 females (<abbrev xmlns:xlink="http://www.w3.org/1999/xlink" xlink:title="body width" id="ABBRID0ESFAE" xlink:type="simple">BW</abbrev>, 1.5–1.7 mm), coll. P Sumpuntarat, 2 March 2006.</p><p><bold><italic>Atokous specimens collected from the same locality as the epitokes</italic>.</bold> Immature atokes collected from Aowsai in the lower reaches of Songkhla Lagoon, Thailand (as above): 5 specimens (<abbrev xmlns:xlink="http://www.w3.org/1999/xlink" xlink:title="body width" id="ABBRID0E4FAE" xlink:type="simple">BW</abbrev>, 1.6–2.5 mm; <named-content xmlns:xlink="http://www.w3.org/1999/xlink" content-type="dwc:institutional_code" xlink:type="simple">PMBC</named-content> 21209), coll. P. Sumpuntarat, during the period from September to December 2005; 4 specimens (<abbrev xmlns:xlink="http://www.w3.org/1999/xlink" xlink:title="body width" id="ABBRID0EGGAE" xlink:type="simple">BW</abbrev>, 1.2–1.3 mm; <named-content xmlns:xlink="http://www.w3.org/1999/xlink" content-type="dwc:institutional_code" xlink:type="simple">PMBC</named-content> 21211), coll. S Angsupanich et al., 1 March 2008; 1 specimen (<abbrev xmlns:xlink="http://www.w3.org/1999/xlink" xlink:title="body width" id="ABBRID0EPGAE" xlink:type="simple">BW</abbrev>, 1.5 mm; <named-content xmlns:xlink="http://www.w3.org/1999/xlink" content-type="dwc:institutional_code" xlink:type="simple">PMBC</named-content> 21212), coll. S Angsupanich, 19 November 2008.</p></tp:treatment-sec><tp:treatment-sec sec-type="description" id="SECID0EYGAE"><title>Description of atokes.</title><p>Ten atokes, including six complete specimens, 27–85 mm <abbrev xmlns:xlink="http://www.w3.org/1999/xlink" xlink:title="body length" id="ABBRID0E5GAE" xlink:type="simple">BL</abbrev> (Mean ± SD: 60.8 ± 19.7, n = 6), 1. 2–2.5 mm <abbrev xmlns:xlink="http://www.w3.org/1999/xlink" xlink:title="body width" id="ABBRID0ECHAE" xlink:type="simple">BW</abbrev> (1.7 ± 0.5, n = 10), with 86–122 chaetigers (108.3 ± 15.8, n = 4) (Table <xref ref-type="table" rid="T1">1</xref>). Colour in preserved specimens whitish cream (Fig. <xref ref-type="fig" rid="F2">2A</xref>).</p><fig id="F2" position="float" orientation="portrait"><object-id xmlns:xlink="http://www.w3.org/1999/xlink" content-type="doi" xlink:type="simple">10.3897/zookeys.1011.59780.figure2</object-id><object-id xmlns:xlink="http://www.w3.org/1999/xlink" content-type="arpha" xlink:type="simple">87E8CD0F-DEDB-5723-8E47-F666C32BF6AB</object-id><label>Figure 2.</label><caption><p>Atokes (<bold>A–F</bold>) and an epitoke (<bold>G</bold>) of <italic><tp:taxon-name><tp:taxon-name-part taxon-name-part-type="genus" reg="Neanthes">Neanthes</tp:taxon-name-part> <tp:taxon-name-part taxon-name-part-type="species" reg="glandicincta">glandicincta</tp:taxon-name-part></tp:taxon-name></italic> (Southern, 1921) collected from the Lower Songkhla Lagoon, Thailand <bold>A</bold> prostomium of an atoke (ind. no. 10 with <abbrev xmlns:xlink="http://www.w3.org/1999/xlink" xlink:title="body width" id="ABBRID0EHIAE" xlink:type="simple">BW</abbrev> of 1.7 mm, <named-content xmlns:xlink="http://www.w3.org/1999/xlink" content-type="dwc:institutional_code" xlink:type="simple">PMBC</named-content> 21209) <bold>B</bold> anterior view of an everted proboscis, showing a pair of small nipple-like round papillae on area VI in an atoke (ind. no. SL-2 with <abbrev xmlns:xlink="http://www.w3.org/1999/xlink" xlink:title="body width" id="ABBRID0ESIAE" xlink:type="simple">BW</abbrev> of 1.5 mm, <named-content xmlns:xlink="http://www.w3.org/1999/xlink" content-type="dwc:institutional_code" xlink:type="simple">PMBC</named-content> 21212) <bold>C–F</bold> paragnaths in areas I (<bold>C</bold>), II (anterior and middle parts of left side, <bold>D</bold>), III (central part, <bold>E</bold>), and IV (right side, <bold>F</bold>) of an atoke (ind. no. 1 with <abbrev xmlns:xlink="http://www.w3.org/1999/xlink" xlink:title="body width" id="ABBRID0EFJAE" xlink:type="simple">BW</abbrev> of 2.3 mm, <named-content xmlns:xlink="http://www.w3.org/1999/xlink" content-type="dwc:institutional_code" xlink:type="simple">PMBC</named-content> 21209) <bold>G</bold> dorsal (upper) and ventral (lower) views of the right jaw of a male epitoke (ind. no. 3M with <abbrev xmlns:xlink="http://www.w3.org/1999/xlink" xlink:title="body width" id="ABBRID0EQJAE" xlink:type="simple">BW</abbrev> of 1.2 mm, <named-content xmlns:xlink="http://www.w3.org/1999/xlink" content-type="dwc:institutional_code" xlink:type="simple">PMBC</named-content> 20732).</p></caption><graphic xmlns:xlink="http://www.w3.org/1999/xlink" xlink:href="zookeys-1011-001-g002.jpg" position="float" orientation="portrait" xlink:type="simple" id="oo_497826.jpg"><uri content-type="original_file" xlink:type="simple">https://binary.pensoft.net/fig/497826</uri></graphic></fig><p>Two pairs of eyes arranged trapezoidally (anterior pair with space wider than that of posterior pair); anterior pair reniform; posterior pair round; two pairs of eyes almost same in size (Figs <xref ref-type="fig" rid="F2">2A</xref>, <xref ref-type="fig" rid="F3">3E</xref>). Approximately ten transverse grooves conspicuous in each of massive palpophores. Apodous segment (peristomium) with four pairs of tentacular cirri of unequal length; posterodorsal tentacular cirri longest, reaching back to chaetigers V–VII.</p><fig id="F3" position="float" orientation="portrait"><object-id xmlns:xlink="http://www.w3.org/1999/xlink" content-type="doi" xlink:type="simple">10.3897/zookeys.1011.59780.figure3</object-id><object-id xmlns:xlink="http://www.w3.org/1999/xlink" content-type="arpha" xlink:type="simple">0C6692B9-6702-59EC-AFA2-C49FDC077527</object-id><label>Figure 3.</label><caption><p>Epitokous males (<bold>A, C</bold>) and females (<bold>B, D</bold>) of <italic><tp:taxon-name><tp:taxon-name-part taxon-name-part-type="genus" reg="Neanthes">Neanthes</tp:taxon-name-part> <tp:taxon-name-part taxon-name-part-type="species" reg="glandicincta">glandicincta</tp:taxon-name-part></tp:taxon-name></italic> (Southern, 1921) collected from the Lower Songkhla Lagoon, Thailand (<named-content xmlns:xlink="http://www.w3.org/1999/xlink" content-type="dwc:institutional_code" xlink:type="simple">PMBC</named-content> 20732) in comparison with an atoke from the same locality (E) (<named-content xmlns:xlink="http://www.w3.org/1999/xlink" content-type="dwc:institutional_code" xlink:type="simple">PMBC</named-content> 21209) <bold>A</bold> dorsal view of the whole body of a male <bold>B</bold> dorsal view of the anterior body of a female <bold>C–E</bold> enlargement of anterior dorsal end of a male epitoke (<bold>C</bold>), a female epitoke (<bold>D</bold>), and an atoke (<bold>E</bold>). Scale bars: 5 mm (<bold>A, B</bold>); 0.5 mm (<bold>C–E</bold>).</p></caption><graphic xmlns:xlink="http://www.w3.org/1999/xlink" xlink:href="zookeys-1011-001-g003.jpg" position="float" orientation="portrait" xlink:type="simple" id="oo_497827.jpg"><uri content-type="original_file" xlink:type="simple">https://binary.pensoft.net/fig/497827</uri></graphic></fig><p>Proboscis with pair of semi-transparent amber jaws, each with ca. ten teeth. Typical conical paragnaths present on maxillary ring (Fig. <xref ref-type="fig" rid="F2">2C–F</xref>); number of paragnaths and their arrangement on each area of everted proboscis as follows (Table <xref ref-type="table" rid="T1">1</xref>): area I: 4–11, scattered and unequal (Fig. <xref ref-type="fig" rid="F2">2C</xref>); area II: 12–17, in two arched rows, markedly large paragnaths with sharply tapering and curved tip present in anterior and middle positions (Fig. <xref ref-type="fig" rid="F2">2D</xref>); area III: 38–55, in three or four rows of transversely elongated bands, each paragnath with papilla-like base (Fig. <xref ref-type="fig" rid="F2">2E</xref>); area IV: 10–14, in triangular patch with markedly large paragnaths present in middle and posterior positions (Fig. <xref ref-type="fig" rid="F2">2F</xref>). Oral ring with no or few minute paragnaths; number of paragnaths on each area are as follows (Table <xref ref-type="table" rid="T1">1</xref>): area V: none; area VI: none or single minute paragnath present, seated on tip of each papilla (usually pair of small nipple-like round papillae visible in right and left of area VI; Fig. <xref ref-type="fig" rid="F2">2B</xref>); area VII–VIII: none or single minute paragnath present. Total number of paragnaths 94–119.</p><p>Uniramous parapodia of first two chaetigers without notoacicula. In following biramous parapodia, notopodia consisting of dorsal cirrus and three ligules/lobe (dorsal ligule, prechaetal lobe and median ligule) throughout. Neuropodia consisting of four ligules/lobes (superior lobe, inferior lobe, postchaetal lobe, ventral ligule) and ventral cirrus in anterior and middle body; superior lobe absent in posterior body (from chaetiger L).</p><p>Notochaetae consisting of homogomph spinigers throughout. Upper neurochaetae including homogomph spinigers with long blades and heterogomph spinigers with short blades throughout; some or most of heterogomph spinigers replaced by heterogomph falcigers in middle body. Lower neurochaetae include heterogomph spinigers with long blade (at upper position) and heterogomph spinigers with short blade (at lower position) throughout; some or most of heterogomph spinigers with short blades replaced by heterogomph falcigers in anterior-mid body (from chaetigers XI–XIX usually). Heterogomph falcigers with finely serrated slender blades; few heterogomph falcigers rarely (two of ten specimens) present in lower neurochaetae of chaetiger 1. Conspicuous glandular patches present in dorsal ligules.</p><p>Coelom of three individuals filled with many oocytes with maximum diameter of ca. 100 µm.</p></tp:treatment-sec><tp:treatment-sec sec-type="description" id="SECID0EDNAE"><title>Description of epitokes.</title><p>Twelve males, including eight complete specimens, 17–43 mm <abbrev xmlns:xlink="http://www.w3.org/1999/xlink" xlink:title="body length" id="ABBRID0EJNAE" xlink:type="simple">BL</abbrev> (Mean ± SD: 32.4 ± 8.3, n = 8), 1.2–3.2 mm <abbrev xmlns:xlink="http://www.w3.org/1999/xlink" xlink:title="body width" id="ABBRID0ENNAE" xlink:type="simple">BW</abbrev> (2.2 ± 0.5, n = 12), with 62–123 chaetigers (100.9 ± 19.4, n = 8). Four females, including three complete specimens, 25–34 mm <abbrev xmlns:xlink="http://www.w3.org/1999/xlink" xlink:title="body length" id="ABBRID0ERNAE" xlink:type="simple">BL</abbrev> (28.7 ± 4.7, n = 3), 1.5–2. 4 mm <abbrev xmlns:xlink="http://www.w3.org/1999/xlink" xlink:title="body width" id="ABBRID0EVNAE" xlink:type="simple">BW</abbrev> (1.8 ± 0.4, n = 4), with 84–116 chaetigers (102.0 ± 16.4, n = 3). There was no significant difference in <abbrev xmlns:xlink="http://www.w3.org/1999/xlink" xlink:title="body length" id="ABBRID0EZNAE" xlink:type="simple">BL</abbrev>, <abbrev xmlns:xlink="http://www.w3.org/1999/xlink" xlink:title="body width" id="ABBRID0E4NAE" xlink:type="simple">BW</abbrev>, and the number of chaetigers between males and females (Wilcoxon-Mann-Whitney test, P &gt; 0.2). Live spent worms after spawning semi-transparent; live females with greenish eggs.</p><p>Two pairs of eyes enlarged in both males (Figs <xref ref-type="fig" rid="F3">3C</xref>, <xref ref-type="fig" rid="F4">4A, B</xref>) and females (Figs <xref ref-type="fig" rid="F3">3B, D</xref>, <xref ref-type="fig" rid="F5">5A–C</xref>) in comparison with those in atokes (Fig. <xref ref-type="fig" rid="F3">3E</xref>); enlargement of eyes more remarkable in males than females; two pairs of eyes almost same in size, shape (round or ovoid) and space between right and left eyes. Apodous segment with four pairs of tentacular cirri of unequal length; posterodorsal tentacular cirri longest, reaching back to chaetigers VII–X.</p><fig id="F4" position="float" orientation="portrait"><object-id xmlns:xlink="http://www.w3.org/1999/xlink" content-type="doi" xlink:type="simple">10.3897/zookeys.1011.59780.figure4</object-id><object-id xmlns:xlink="http://www.w3.org/1999/xlink" content-type="arpha" xlink:type="simple">FA2185D5-CC8E-51FD-875D-C3605686A27D</object-id><label>Figure 4.</label><caption><p>Male epitoke of <italic><tp:taxon-name><tp:taxon-name-part taxon-name-part-type="genus" reg="Neanthes">Neanthes</tp:taxon-name-part> <tp:taxon-name-part taxon-name-part-type="species" reg="glandicincta">glandicincta</tp:taxon-name-part></tp:taxon-name></italic> (Southern, 1921) collected from Kuala Ibai, Malaysia (UMTAnn 453) <bold>A</bold> dorsal view of the whole body (incomplete, with the pre-natatory and natatory regions) <bold>B</bold> dorsal view of the proboscis with pigmentation <bold>C</bold> ventral view of the proboscis with pigmentation. Scale bars: 1 mm (<bold>A</bold>); 0.5 mm (<bold>B, C</bold>).</p></caption><graphic xmlns:xlink="http://www.w3.org/1999/xlink" xlink:href="zookeys-1011-001-g004.jpg" position="float" orientation="portrait" xlink:type="simple" id="oo_497828.jpg"><uri content-type="original_file" xlink:type="simple">https://binary.pensoft.net/fig/497828</uri></graphic></fig><fig id="F5" position="float" orientation="portrait"><object-id xmlns:xlink="http://www.w3.org/1999/xlink" content-type="doi" xlink:type="simple">10.3897/zookeys.1011.59780.figure5</object-id><object-id xmlns:xlink="http://www.w3.org/1999/xlink" content-type="arpha" xlink:type="simple">FA9432C0-FA92-5AC1-9114-27D3BF331EEC</object-id><label>Figure 5.</label><caption><p>Female epitoke of <italic><tp:taxon-name><tp:taxon-name-part taxon-name-part-type="genus" reg="Neanthes">Neanthes</tp:taxon-name-part> <tp:taxon-name-part taxon-name-part-type="species" reg="glandicincta">glandicincta</tp:taxon-name-part></tp:taxon-name></italic> (Southern, 1921) collected from Kuala Ibai, Malaysia (UMTAnn 449) <bold>A</bold> dorsal view of the whole-body <bold>B</bold> enlargement of anterior end <bold>C</bold> enlargement of eyes <bold>D</bold> rupture of body wall at the ventral surface in the posterior body (arrow). Scale bars: 1 mm (<bold>A)</bold>; 0.5 mm (<bold>B–D</bold>).</p></caption><graphic xmlns:xlink="http://www.w3.org/1999/xlink" xlink:href="zookeys-1011-001-g005.jpg" position="float" orientation="portrait" xlink:type="simple" id="oo_497829.jpg"><uri content-type="original_file" xlink:type="simple">https://binary.pensoft.net/fig/497829</uri></graphic></fig><p>Proboscis with pair of semi-transparent amber jaws, each with ca. ten teeth (up to ca. 15 teeth in dissected jaw, Fig. <xref ref-type="fig" rid="F2">2G</xref>). Dark pigmentation present on surface of proboscis (in particular, ventral surface) of four males of Malaysian specimens (Fig. <xref ref-type="fig" rid="F4">4B, C</xref>). Conical paragnaths present on maxillary ring (Fig. <xref ref-type="fig" rid="F4">4B, C</xref>); number of paragnaths and their arrangement on each area of everted proboscis as follows (Table <xref ref-type="table" rid="T1">1</xref>): area I: 3–10, scattered and unequal; area II: 8–19, in two arched rows, markedly large paragnaths with sharply tapering and curved tip present in anterior and middle positions; area III: 32–50, in three or four rows of transversely elongated bands; area IV: 6–16, in triangular patch with markedly large paragnaths present in middle and posterior positions. Oral ring with no or few minute paragnaths; number of paragnaths on each area are as follows (Table <xref ref-type="table" rid="T1">1</xref>): area V: none; area VI: none; area VII–VIII: 0–2, in transverse row. Total number of paragnaths 58–124. Pair of small nipple-like round papillae usually visible in right and left of area VI, as those in atokes (Fig. <xref ref-type="fig" rid="F2">2B</xref>).</p><p><bold><italic>Male</italic></bold> bodies divided into three regions (Fig. <xref ref-type="fig" rid="F3">3A</xref>): anterior (pre-natatory), middle (natatory), and posterior (post-natatory) regions; parapodia of pre-natatory and post-natatory regions similar to those of atokes (Fig. <xref ref-type="fig" rid="F6">6A, D</xref>).</p><fig id="F6" position="float" orientation="portrait"><object-id xmlns:xlink="http://www.w3.org/1999/xlink" content-type="doi" xlink:type="simple">10.3897/zookeys.1011.59780.figure6</object-id><object-id xmlns:xlink="http://www.w3.org/1999/xlink" content-type="arpha" xlink:type="simple">C6710019-AE7A-59C4-B8A8-CF5E2DC5DEF4</object-id><label>Figure 6.</label><caption><p>Drawings of epitokes of <italic><tp:taxon-name><tp:taxon-name-part taxon-name-part-type="genus" reg="Neanthes">Neanthes</tp:taxon-name-part> <tp:taxon-name-part taxon-name-part-type="species" reg="glandicincta">glandicincta</tp:taxon-name-part></tp:taxon-name></italic> (Southern, 1921) collected from Kuala Ibai, Malaysia <bold>A</bold> posterior view of the right parapodium 8 in the pre-natatory region of a male (UMTAnn 453) <bold>B</bold> posterior view of the right parapodium 35 in the natatory region of a male (UMTAnn 445) <bold>C</bold> anterior view of the left parapodium 35 of a female (UMTAnn 449) <bold>D</bold> posterior view of the right parapodium 66 in the post-natatory region of a male (UMTAnn 446) <bold>E</bold> heterogomph spiniger from the lower neurochaetae in chaetiger 8 of a male (UMTAnn 453) <bold>F</bold> homogomph spiniger from the upper neurochaetae in chaetiger 8 of a male (UMTAnn 453) <bold>G</bold> heterogomph falciger from the lower neurochaetae in chaetiger 36 of a female (UMTAnn 449) <bold>H</bold> epitokous natatory chaeta from the neuropodium of chaetiger 36 of a male (UMTAnn 453). Scale bars: 1 mm (<bold>A–D</bold>); 0.05 mm (<bold>E–H</bold>).</p></caption><graphic xmlns:xlink="http://www.w3.org/1999/xlink" xlink:href="zookeys-1011-001-g006.jpg" position="float" orientation="portrait" xlink:type="simple" id="oo_497830.jpg"><uri content-type="original_file" xlink:type="simple">https://binary.pensoft.net/fig/497830</uri></graphic></fig><p>Male pre-natatory region with 18–25 chaetigers, with dorsal cirri of first seven or eight chaetigers thickened mainly at base, and with ventral cirri of first 5–7 chaetigers thickened throughout (Fig. <xref ref-type="fig" rid="F7">7A</xref>). Neuropodial heterogomph falcigers (Fig. <xref ref-type="fig" rid="F6">6G</xref>) present in few chaetigers of pre-natatory region, appearing from chaetigers XV–XXI, or completely absent.</p><fig id="F7" position="float" orientation="portrait"><object-id xmlns:xlink="http://www.w3.org/1999/xlink" content-type="doi" xlink:type="simple">10.3897/zookeys.1011.59780.figure7</object-id><object-id xmlns:xlink="http://www.w3.org/1999/xlink" content-type="arpha" xlink:type="simple">7CF30266-DDC6-5224-954E-1D59594F66CC</object-id><label>Figure 7.</label><caption><p>Epitokous males (<bold>A, B, E</bold>) and a female (<bold>C, D</bold>) of <italic><tp:taxon-name><tp:taxon-name-part taxon-name-part-type="genus" reg="Neanthes">Neanthes</tp:taxon-name-part> <tp:taxon-name-part taxon-name-part-type="species" reg="glandicincta">glandicincta</tp:taxon-name-part></tp:taxon-name></italic> (Southern, 1921) collected from the Lower Songkhla Lagoon, Thailand (<named-content xmlns:xlink="http://www.w3.org/1999/xlink" content-type="dwc:institutional_code" xlink:type="simple">PMBC</named-content> 20732) <bold>A</bold> anterior view of left parapodium of chaetiger 5 in the pre-natatory region of a male epitoke <bold>B</bold> anterior view of right modified parapodium of chaetiger 34 in the natatory region of the same male as (<bold>A</bold>) <bold>C</bold> posterior view of right parapodium of chaetiger 3 of a female epitoke <bold>D</bold> posterior view of right parapodium of chaetiger 37 of the same female as (<bold>C</bold>) <bold>E</bold> enlargement of an epitokous paddle chaeta of another male epitoke. Abbreviations: dc, dorsal cirrus; vc, ventral cirrus. Scale bars: 0.1 mm (<bold>A, C</bold>); 0.5 mm (<bold>B, D</bold>); 0.05 mm (<bold>E</bold>).</p></caption><graphic xmlns:xlink="http://www.w3.org/1999/xlink" xlink:href="zookeys-1011-001-g007.jpg" position="float" orientation="portrait" xlink:type="simple" id="oo_497831.jpg"><uri content-type="original_file" xlink:type="simple">https://binary.pensoft.net/fig/497831</uri></graphic></fig><p>Male natatory region constituting of 30–56 chaetigers, with parapodia markedly modified (Figs <xref ref-type="fig" rid="F6">6B</xref>, <xref ref-type="fig" rid="F7">7B</xref>); round lobes newly present on upper and lower base of ventral cirri, appearing from chaetigers XIX–XXVI to chaetigers LII–LXXIII. Neuropodial postchaetal lobe developing into large round flat lamella with or without small triangular protrusion on lateral edge in almost same range of chaetigers; dorsal cirri frequently serrated on lower edge, slightly elongated; ovoid lobe newly present on upper base of dorsal cirri; all parapodial ligules and lobes enlarged as thin lamellae (Figs <xref ref-type="fig" rid="F6">6B</xref>, <xref ref-type="fig" rid="F7">7B</xref>). Epitokous paddle-like natatory chaetae (Figs <xref ref-type="fig" rid="F6">6H</xref>, <xref ref-type="fig" rid="F7">7E</xref>) appearing from chaetigers XXII–XXVIII to chaetigers LIV–LXXVIII, substituting atokous chaetae (Fig. <xref ref-type="fig" rid="F6">6E–G</xref>) completely in most of middle natatory region, and incompletely in few anteriormost and posteriormost chaetigers of this region (with atokous chaetae remaining there); blade of epitokous paddle chaetae semi-transparent, flat and wide, with minutely serrated edge on one side, and tapering tip.</p><p>Male post-natatory region constituting 13–64 chaetigers, with unmodified parapodia (Figs <xref ref-type="fig" rid="F3">3A</xref>, <xref ref-type="fig" rid="F6">6D</xref>); neuropodial heterogomph falcigers absent. Pygidium with pygidial rosette.</p><p><bold><italic>Females</italic></bold> with unmodified parapodia throughout, except for with dorsal cirri of first 4–8 chaetigers thickened mainly at base, and with ventral cirri of first 4–8 chaetigers slightly thickened throughout (Figs <xref ref-type="fig" rid="F3">3B</xref>, <xref ref-type="fig" rid="F5">5A</xref>, <xref ref-type="fig" rid="F6">6C</xref>, <xref ref-type="fig" rid="F7">7C, D</xref>). Epitokous paddle chaetae present together with atokous chaetae in both notochaetae and neurochaetae in middle body from chaetigers XXVI–XXXV to chaetigers XLVI–LII. Neuropodial heterogomph falcigers usually appearing from chaetigers XV–XVIII to chaetigers LIV–LXXII. Pygidium without pygidial rosette. Few eggs (full-grown oocytes) remained in coelom of females; eggs spherical, 100–140 µm in diameter in fixed specimens.</p><p>In both sexes, body wall of epitokes thin. Small slits on body wall of ventral surface at base of parapodia present in middle and posterior chaetigers of females (Fig. <xref ref-type="fig" rid="F5">5D</xref>).</p></tp:treatment-sec><tp:treatment-sec sec-type="variation" id="SECID0EWXAE"><title>Variation.</title><p>Paragnath numbers in epitokes from Thailand and Malaysia and atokes from Thailand are summarised together with the atokes from the previous studies in Table <xref ref-type="table" rid="T1">1</xref>.</p><p>In three specimens, an epitokous female (<named-content xmlns:xlink="http://www.w3.org/1999/xlink" content-type="dwc:institutional_code" xlink:type="simple">PMBC</named-content> 20732) and two atokes (<named-content xmlns:xlink="http://www.w3.org/1999/xlink" content-type="dwc:institutional_code" xlink:type="simple">PMBC</named-content> 21211, 21212), a few heterogomph falcigers were present in the lower neurochaetae of chaetiger 1, whereas falcigers were usually absent in the anterior chaetigers (at least first 10 chaetigers) in the present study, as reported in the previous studies on <italic><tp:taxon-name><tp:taxon-name-part taxon-name-part-type="genus" reg="Neanthes">N.</tp:taxon-name-part> <tp:taxon-name-part taxon-name-part-type="species" reg="glandicincta">glandicincta</tp:taxon-name-part></tp:taxon-name></italic> (<xref ref-type="bibr" rid="B26">Southern 1921</xref>; <xref ref-type="bibr" rid="B15">Lee and Glasby 2015</xref>; <xref ref-type="bibr" rid="B11">Ibrahim et al. 2019</xref>).</p><p>The papilla-like base of paragnaths in area III was not conspicuous in the ethanol-fixed epitokous materials.</p><table-wrap id="T1" position="float" orientation="portrait"><label>Table 1.</label><caption><p>Variation in number of paragnaths of epitokes of <italic><tp:taxon-name><tp:taxon-name-part taxon-name-part-type="genus" reg="Neanthes">Neanthes</tp:taxon-name-part> <tp:taxon-name-part taxon-name-part-type="species" reg="glandicincta">glandicincta</tp:taxon-name-part></tp:taxon-name></italic> collected from two estuaries in the coast of Peninsular Malaysia in the present study, in comparison with data of atokes in the present and previous studies.</p></caption><table id="TID0EVAAG" rules="all"><tbody><tr><th rowspan="2" colspan="1">Locality (no. of specimens examined)</th><th rowspan="2" colspan="1">Body width (mm)</th><th rowspan="2" colspan="1">Body length (mm)<sup>1</sup></th><th rowspan="2" colspan="1">No. of total chaetigers<sup>1</sup></th><th rowspan="1" colspan="7">Number of paragnaths<sup>2</sup></th><th rowspan="2" colspan="1">Total<sup>4</sup></th><th rowspan="2" colspan="1">References</th></tr><tr><th rowspan="1" colspan="1">I</th><th rowspan="1" colspan="1">II<sup>3</sup></th><th rowspan="1" colspan="1">III</th><th rowspan="1" colspan="1">IV<sup>3</sup></th><th rowspan="1" colspan="1">V</th><th rowspan="1" colspan="1">VI<sup>3</sup></th><th rowspan="1" colspan="1">VII–VIII</th></tr><tr><td rowspan="1" colspan="13">Epitokes</td></tr><tr><td rowspan="2" colspan="1">Songkhla Lagoon, Thailand (6)</td><td rowspan="2" colspan="1">1.2–2.1</td><td rowspan="2" colspan="1">17–34</td><td rowspan="2" colspan="1">68–117</td><td rowspan="1" colspan="1">8.0±2.8</td><td rowspan="1" colspan="1">14.2± 4.3</td><td rowspan="1" colspan="1">41.0± 7.9</td><td rowspan="1" colspan="1">11.2±3.5</td><td rowspan="1" colspan="1">0</td><td rowspan="1" colspan="1">0</td><td rowspan="1" colspan="1">0</td><td rowspan="1" colspan="1">98.4±27.9</td><td rowspan="2" colspan="1">Present study</td></tr><tr><td rowspan="1" colspan="1">(3–10)</td><td rowspan="1" colspan="1">(8–19)</td><td rowspan="1" colspan="1">(32–50)</td><td rowspan="1" colspan="1">(6–16)</td><td rowspan="1" colspan="1">(0–0)</td><td rowspan="1" colspan="1">(0–0)</td><td rowspan="1" colspan="1">(0–0)</td><td rowspan="1" colspan="1">(58–124)</td></tr><tr><td rowspan="2" colspan="1">Kuala Ibai, Malaysia (10)</td><td rowspan="2" colspan="1">1.6–3.2</td><td rowspan="2" colspan="1">33–43</td><td rowspan="2" colspan="1">62–123</td><td rowspan="1" colspan="1">5.3±1.8</td><td rowspan="1" colspan="1">14.8±3.0</td><td rowspan="1" colspan="1">41.5±6.2</td><td rowspan="1" colspan="1">11.2±1.6</td><td rowspan="1" colspan="1">0</td><td rowspan="1" colspan="1">0</td><td rowspan="1" colspan="1">0.3±0.7</td><td rowspan="1" colspan="1">95.8±11.3</td><td rowspan="2" colspan="1">Present study</td></tr><tr><td rowspan="1" colspan="1">(3–8)</td><td rowspan="1" colspan="1">(8–19)</td><td rowspan="1" colspan="1">(32–50)</td><td rowspan="1" colspan="1">(9–13)</td><td rowspan="1" colspan="1">(0–0)</td><td rowspan="1" colspan="1">(0–0)</td><td rowspan="1" colspan="1">(0–2)</td><td rowspan="1" colspan="1">(74–113)</td></tr><tr><td rowspan="1" colspan="13">Atokes</td></tr><tr><td rowspan="2" colspan="1">Songkhla Lagoon, Thailand (10)</td><td rowspan="2" colspan="1">1.2–2.5</td><td rowspan="2" colspan="1">27–85</td><td rowspan="2" colspan="1">86–122</td><td rowspan="1" colspan="1">7.0±2.4</td><td rowspan="1" colspan="1">15.2±1.6</td><td rowspan="1" colspan="1">48.3±5.0</td><td rowspan="1" colspan="1">12.1±1.3</td><td rowspan="1" colspan="1">0</td><td rowspan="1" colspan="1">0.1±0.3</td><td rowspan="1" colspan="1">0.1±0.3</td><td rowspan="1" colspan="1">107.3±9.2</td><td rowspan="2" colspan="1">Present study</td></tr><tr><td rowspan="1" colspan="1">(4–11)</td><td rowspan="1" colspan="1">(12–17)</td><td rowspan="1" colspan="1">(38–55)</td><td rowspan="1" colspan="1">(10–14)</td><td rowspan="1" colspan="1">(0–0)</td><td rowspan="1" colspan="1">(0–1)</td><td rowspan="1" colspan="1">(0–1)</td><td rowspan="1" colspan="1">(94–119)</td></tr><tr><td rowspan="2" colspan="1">Eastern coast of Peninsular Malaysia (23)<sup>5</sup></td><td rowspan="2" colspan="1">0.7–2.0</td><td rowspan="2" colspan="1">15–70</td><td rowspan="2" colspan="1">114–132</td><td rowspan="1" colspan="1">8.8±3.0</td><td rowspan="1" colspan="1">16.7±1.8</td><td rowspan="1" colspan="1">50.1±5.8</td><td rowspan="1" colspan="1">13.5±1.8</td><td rowspan="1" colspan="1">0</td><td rowspan="1" colspan="1">0.2±0.4</td><td rowspan="1" colspan="1">0.04±0.2</td><td rowspan="1" colspan="1">117.7±11.4</td><td rowspan="2" colspan="1">
                      <xref ref-type="bibr" rid="B11">Ibrahim et al. (2019)</xref>
                    </td></tr><tr><td rowspan="1" colspan="1">(3–13)</td><td rowspan="1" colspan="1">(13–20)</td><td rowspan="1" colspan="1">(39–58)</td><td rowspan="1" colspan="1">(11–17)</td><td rowspan="1" colspan="1">(0–0)</td><td rowspan="1" colspan="1">(0–1)</td><td rowspan="1" colspan="1">(0–1)</td><td rowspan="1" colspan="1">(94–137)</td></tr><tr><td rowspan="2" colspan="1">Nine sites in Singapore (54)<sup>6</sup></td><td rowspan="2" colspan="1"/><td rowspan="2" colspan="1"/><td rowspan="2" colspan="1"/><td rowspan="1" colspan="1">9.0±3.4</td><td rowspan="1" colspan="1">17.3±2.5</td><td rowspan="1" colspan="1">49.2±7.2</td><td rowspan="1" colspan="1">14.1±2.5</td><td rowspan="1" colspan="1">0</td><td rowspan="1" colspan="1">0.1±0.3</td><td rowspan="1" colspan="1">1.2±2.1</td><td rowspan="1" colspan="1">120.1±13.9</td><td rowspan="2" colspan="1">
                      <xref ref-type="bibr" rid="B15">Lee and Glasby (2015)</xref>
                    </td></tr><tr><td rowspan="1" colspan="1">(0–17)</td><td rowspan="1" colspan="1">(11–23)</td><td rowspan="1" colspan="1">(35–63)</td><td rowspan="1" colspan="1">(10–22)</td><td rowspan="1" colspan="1">(0–0)</td><td rowspan="1" colspan="1">(0–1)</td><td rowspan="1" colspan="1">(0–8)</td><td rowspan="1" colspan="1">(93–148)</td></tr><tr><td rowspan="2" colspan="1">Maungmagan in Myanmar (8)<sup>6,7</sup></td><td rowspan="2" colspan="1"/><td rowspan="2" colspan="1"/><td rowspan="2" colspan="1"/><td rowspan="1" colspan="1">5.8±3.9</td><td rowspan="1" colspan="1">13.1±2.0</td><td rowspan="1" colspan="1">41.3±9.7</td><td rowspan="1" colspan="1">14.0±2.9</td><td rowspan="1" colspan="1">0</td><td rowspan="1" colspan="1">0</td><td rowspan="1" colspan="1">0</td><td rowspan="1" colspan="1">101.3±19.9</td><td rowspan="2" colspan="1">
                      <xref ref-type="bibr" rid="B15">Lee and Glasby (2015)</xref>
                    </td></tr><tr><td rowspan="1" colspan="1">(2–14)</td><td rowspan="1" colspan="1">(11–17)</td><td rowspan="1" colspan="1">(30–60)</td><td rowspan="1" colspan="1">(11–20)</td><td rowspan="1" colspan="1">(0–0)</td><td rowspan="1" colspan="1">(0–0)</td><td rowspan="1" colspan="1">(0–0)</td><td rowspan="1" colspan="1">(80–138)</td></tr><tr><td rowspan="1" colspan="1">Calcutta in India (1)</td><td rowspan="1" colspan="1"/><td rowspan="1" colspan="1"/><td rowspan="1" colspan="1"/><td rowspan="1" colspan="1">10</td><td rowspan="1" colspan="1">12</td><td rowspan="1" colspan="1">38</td><td rowspan="1" colspan="1">7</td><td rowspan="1" colspan="1">0</td><td rowspan="1" colspan="1">1</td><td rowspan="1" colspan="1">2</td><td rowspan="1" colspan="1">90</td><td rowspan="1" colspan="1">
                      <xref ref-type="bibr" rid="B15">Lee and Glasby (2015)</xref>
                    </td></tr><tr><td rowspan="1" colspan="1">Near Calcutta in India (26)<sup>8</sup></td><td rowspan="1" colspan="1"/><td rowspan="1" colspan="1">88</td><td rowspan="1" colspan="1">123</td><td rowspan="1" colspan="1">10</td><td rowspan="1" colspan="1">(10–13)</td><td rowspan="1" colspan="1">50</td><td rowspan="1" colspan="1">(10–12)</td><td rowspan="1" colspan="1">0</td><td rowspan="1" colspan="1">(0–1)</td><td rowspan="1" colspan="1">Up to 7</td><td rowspan="1" colspan="1"/><td rowspan="1" colspan="1">
                      <xref ref-type="bibr" rid="B26">Southern (1921)</xref>
                    </td></tr></tbody></table><table-wrap-foot><fn><p><sup>1</sup> Data from complete specimens. <sup>2</sup> Mean±SD (range). <sup>3</sup> Larger value at a left or right side. <sup>4</sup> All total with numbers from both sides of areas II, IV and VI. <sup>5</sup> Pooled data from 3 sites, including two atokes collected from Kuala Ibai where epitokes were obtained in the present study. <sup>6</sup> Calculated based on the individual data shown in table 3 in Lee &amp; Glasby (2015). <sup>7</sup> A part of syntypes of <italic><tp:taxon-name><tp:taxon-name-part taxon-name-part-type="genus" reg="Ceratonereis">Ceratonereis</tp:taxon-name-part> <tp:taxon-name-part taxon-name-part-type="species" reg="burmensis">burmensis</tp:taxon-name-part></tp:taxon-name></italic> Monro, 1937. <sup>8</sup> Original description of <tp:taxon-name><tp:taxon-name-part taxon-name-part-type="genus" reg="Nereis">Nereis</tp:taxon-name-part> (<tp:taxon-name-part taxon-name-part-type="subgenus" reg="Nereis">Nereis</tp:taxon-name-part>) <tp:taxon-name-part taxon-name-part-type="species" reg="glandicincta">glandicincta</tp:taxon-name-part></tp:taxon-name> Southern, 1921.</p></fn></table-wrap-foot></table-wrap></tp:treatment-sec><tp:treatment-sec sec-type="habitat" id="SECID0EDNAG"><title>Habitat.</title><p>Intertidal and shallow subtidal bottoms of sandy or muddy sediment in the estuaries, where the salinity of ambient water widely ranges from 18 to 32 psu at Kuala Ibai in Malaysia (see below), and from 1 to 33 psu in the coast of the lower reaches of Songkhla Lagoon (<xref ref-type="bibr" rid="B2">Angsupanich and Rakkheaw 1997</xref>; S Angsupanich, unpublished data).</p></tp:treatment-sec><tp:treatment-sec sec-type="distribution" id="SECID0ENNAG"><title>Geographic distribution.</title><p>India, Myanmar, Singapore, the east coast of Malay Peninsula (Malaysia and Thailand). Based on <xref ref-type="bibr" rid="B26">Southern (1921)</xref>, <xref ref-type="bibr" rid="B5">Fauvel (1932</xref>, <xref ref-type="bibr" rid="B6">1939</xref>, <xref ref-type="bibr" rid="B7">1953</xref>), <xref ref-type="bibr" rid="B16">Misra (1999)</xref>, <xref ref-type="bibr" rid="B15">Lee and Glasby (2015)</xref>, <xref ref-type="bibr" rid="B11">Ibrahim et al. (2019)</xref>, and the present study.</p></tp:treatment-sec><tp:treatment-sec sec-type="remarks" id="SECID0EPOAG"><title>Remarks.</title><p>The morphological characteristics of present Thailand and Malaysian specimens of swimming epitokes agreed well with the atokes collected from Thailand in the present study and also the atokes previously described from India (<xref ref-type="bibr" rid="B26">Southern 1921</xref>; <xref ref-type="bibr" rid="B15">Lee and Glasby 2015</xref>), Myanmar (<xref ref-type="bibr" rid="B17">Monro 1937</xref>; <xref ref-type="bibr" rid="B15">Lee and Glasby 2015</xref>), Singapore (<xref ref-type="bibr" rid="B15">Lee and Glasby 2015</xref>), and Malaysia (<xref ref-type="bibr" rid="B11">Ibrahim et al. 2019</xref>), except for their epitokous modification of parapodia and chaetae in the middle body, and enlarged eyes. However, we found that a few falcigers were exceptionally present in the lower neurochaetae of chaetiger 1 in three Thailand specimens, unlike the previous descriptions of this species and also the diagnosis of <italic><tp:taxon-name><tp:taxon-name-part taxon-name-part-type="genus" reg="Neanthes">Neanthes</tp:taxon-name-part> <tp:taxon-name-part taxon-name-part-type="species" reg="glandicincta">glandicincta</tp:taxon-name-part></tp:taxon-name></italic> species complex (<xref ref-type="bibr" rid="B11">Ibrahim et al. 2019</xref>). Therefore, the diagnosis of this species and the <italic><tp:taxon-name><tp:taxon-name-part taxon-name-part-type="genus" reg="Neanthes">Neanthes</tp:taxon-name-part> <tp:taxon-name-part taxon-name-part-type="species" reg="glandicincta">glandicincta</tp:taxon-name-part></tp:taxon-name></italic> species complex should be amended here from <xref ref-type="bibr" rid="B11">Ibrahim et al. (2019)</xref> to allow for the occasional presence of falcigers in chaetiger 1.</p><p>The Indian specimens described as <italic><tp:taxon-name><tp:taxon-name-part taxon-name-part-type="genus" reg="Neanthes">N.</tp:taxon-name-part> <tp:taxon-name-part taxon-name-part-type="species" reg="glandicincta">glandicincta</tp:taxon-name-part></tp:taxon-name></italic> by <xref ref-type="bibr" rid="B16">Misra (1999)</xref> seem to belong correctly to this species if Misra’s description “Notosetae homogomph spinigers and homogomph falcigers” is a mistake. The Chinese specimens described as <italic><tp:taxon-name><tp:taxon-name-part taxon-name-part-type="genus" reg="Neanthes">N.</tp:taxon-name-part> <tp:taxon-name-part taxon-name-part-type="species" reg="glandicincta">glandicincta</tp:taxon-name-part></tp:taxon-name></italic> by <xref ref-type="bibr" rid="B31">Wu et al. (1985)</xref> seem to belong to an undescribed species of another member of the <italic><tp:taxon-name><tp:taxon-name-part taxon-name-part-type="genus" reg="Neanthes">Neanthes</tp:taxon-name-part> <tp:taxon-name-part taxon-name-part-type="species" reg="glandicincta">glandicincta</tp:taxon-name-part></tp:taxon-name></italic> species complex because they differ from all other members of this species group in the absence of notopodial prechaetal lobe. Both atokous and epitokous specimens collected from southern China and identified as <italic><tp:taxon-name><tp:taxon-name-part taxon-name-part-type="genus" reg="Ceratonereis">Ceratonereis</tp:taxon-name-part> <tp:taxon-name-part taxon-name-part-type="species" reg="burmensis">burmensis</tp:taxon-name-part></tp:taxon-name></italic> by <xref ref-type="bibr" rid="B31">Wu et al. (1985)</xref> do not seem to belong to <italic><tp:taxon-name><tp:taxon-name-part taxon-name-part-type="genus" reg="Neanthes">N.</tp:taxon-name-part> <tp:taxon-name-part taxon-name-part-type="species" reg="glandicincta">glandicincta</tp:taxon-name-part></tp:taxon-name></italic>; atokes with a lesser number of paragnaths seem to belong to <italic><tp:taxon-name><tp:taxon-name-part taxon-name-part-type="genus" reg="Neanthes">N.</tp:taxon-name-part> <tp:taxon-name-part taxon-name-part-type="species" reg="wilsonchani">wilsonchani</tp:taxon-name-part></tp:taxon-name></italic>, according to <xref ref-type="bibr" rid="B15">Lee and Glasby (2015)</xref> and the key of <xref ref-type="bibr" rid="B11">Ibrahim et al. (2019)</xref>, whereas an epitoke with an indented anterior margin of the prostomium seemed to belong to <italic><tp:taxon-name><tp:taxon-name-part taxon-name-part-type="genus" reg="Ceratonereis">Ceratonereis</tp:taxon-name-part></tp:taxon-name></italic>.</p></tp:treatment-sec><ref-list><ref id="B5"><mixed-citation xmlns:xlink="http://www.w3.org/1999/xlink" xlink:type="simple"><person-group><name name-style="western"><surname>Fauvel</surname><given-names>P</given-names></name></person-group> (<year>1932</year>) <article-title><tp:taxon-name><tp:taxon-name-part taxon-name-part-type="phylum">Annelida</tp:taxon-name-part></tp:taxon-name><tp:taxon-name><tp:taxon-name-part taxon-name-part-type="class">Polychaeta</tp:taxon-name-part></tp:taxon-name> of the Indian Museum.</article-title><source>Memoirs of the Indian Museum, Calcutta</source><volume>12</volume>(<issue>1</issue>): <fpage>1</fpage>–<lpage>262</lpage>.</mixed-citation></ref><ref id="B6"><mixed-citation xmlns:xlink="http://www.w3.org/1999/xlink" xlink:type="simple"><person-group><name name-style="western"><surname>Fauvel</surname><given-names>P</given-names></name></person-group> (<year>1939</year>) <article-title>Annélides polychètes de l’Indochine.</article-title><source>Commentationes Pontificia Academia Scientiarvm</source><volume>3</volume>(<issue>10</issue>): <fpage>243</fpage>–<lpage>368</lpage>.</mixed-citation></ref><ref id="B7"><mixed-citation xmlns:xlink="http://www.w3.org/1999/xlink" xlink:type="simple"><person-group><name name-style="western"><surname>Fauvel</surname><given-names>P</given-names></name></person-group> (<year>1953</year>) <source>The Fauna of India Including Pakistan, Ceylon, Burma and Malaya. <tp:taxon-name><tp:taxon-name-part taxon-name-part-type="phylum">Annelida</tp:taxon-name-part></tp:taxon-name><tp:taxon-name><tp:taxon-name-part taxon-name-part-type="class">Polychaeta</tp:taxon-name-part></tp:taxon-name>.</source><publisher-name>The Indian Press</publisher-name>, <publisher-loc>Allahabad</publisher-loc>, <size units="page">507 pp</size>.</mixed-citation></ref><ref id="B15"><mixed-citation xmlns:xlink="http://www.w3.org/1999/xlink" xlink:type="simple"><person-group><name name-style="western"><surname>Lee</surname><given-names>YL</given-names></name><name name-style="western"><surname>Glasby</surname><given-names>CJ</given-names></name></person-group> (<year>2015</year>) <article-title>A new cryptic species of <italic><tp:taxon-name><tp:taxon-name-part taxon-name-part-type="genus">Neanthes</tp:taxon-name-part></tp:taxon-name></italic> (<tp:taxon-name><tp:taxon-name-part taxon-name-part-type="phylum">Annelida</tp:taxon-name-part></tp:taxon-name>: <tp:taxon-name><tp:taxon-name-part taxon-name-part-type="order">Phyllodocida</tp:taxon-name-part></tp:taxon-name>: <tp:taxon-name><tp:taxon-name-part taxon-name-part-type="family">Nereididae</tp:taxon-name-part></tp:taxon-name>) from Singapore confused with <italic><tp:taxon-name><tp:taxon-name-part taxon-name-part-type="genus">Neanthes</tp:taxon-name-part> <tp:taxon-name-part taxon-name-part-type="species">glandicincta</tp:taxon-name-part></tp:taxon-name></italic> Southern, 1921 and <tp:taxon-name><tp:taxon-name-part taxon-name-part-type="genus">Ceratonereis</tp:taxon-name-part> (<tp:taxon-name-part taxon-name-part-type="subgenus">Composetia</tp:taxon-name-part>) <tp:taxon-name-part taxon-name-part-type="species">burmensis</tp:taxon-name-part></tp:taxon-name> (Monro, 1937).</article-title><source>Raffles Bulletin of Zoology</source><volume>31</volume>: <fpage>75</fpage>–<lpage>95</lpage>.</mixed-citation></ref><ref id="B16"><mixed-citation xmlns:xlink="http://www.w3.org/1999/xlink" xlink:type="simple"><person-group><name name-style="western"><surname>Misra</surname><given-names>A</given-names></name></person-group> (<year>1999</year>) Polychaete. State Fauna Series 3: Fauna of West Bengal, Part 10: 125–225.</mixed-citation></ref><ref id="B11"><mixed-citation xmlns:xlink="http://www.w3.org/1999/xlink" xlink:type="simple"><person-group><name name-style="western"><surname>Ibrahim</surname><given-names>NF</given-names></name><name name-style="western"><surname>Ibrahim</surname><given-names>YS</given-names></name><name name-style="western"><surname>Sato</surname><given-names>M</given-names></name></person-group> (<year>2019</year>) <article-title>New record of an estuarine polychaete, <italic><tp:taxon-name><tp:taxon-name-part taxon-name-part-type="genus">Neanthes</tp:taxon-name-part> <tp:taxon-name-part taxon-name-part-type="species">glandicincta</tp:taxon-name-part></tp:taxon-name></italic> (<tp:taxon-name><tp:taxon-name-part taxon-name-part-type="phylum">Annelida</tp:taxon-name-part></tp:taxon-name>, <tp:taxon-name><tp:taxon-name-part taxon-name-part-type="family">Nereididae</tp:taxon-name-part></tp:taxon-name>) on the eastern coast of Peninsular Malaysia.</article-title><source>ZooKeys</source><volume>831</volume>: <fpage>81</fpage>–<lpage>94</lpage>. <ext-link xlink:type="simple" ext-link-type="doi" xlink:href="10.3897/zookeys.831.28588">https://doi.org/10.3897/zookeys.831.28588</ext-link></mixed-citation></ref><ref id="B18"><mixed-citation xmlns:xlink="http://www.w3.org/1999/xlink" xlink:type="simple"><person-group><name name-style="western"><surname>Ng</surname><given-names>PKL</given-names></name><name name-style="western"><surname>Corlett</surname><given-names>R</given-names></name><name name-style="western"><surname>Tan</surname><given-names>HTW</given-names></name></person-group> (<year>2011</year>) <source>Singapore biodiversity: an encyclopedia of the natural environment and sustainable development.</source><publisher-name>Editions Didier Millet in association with Raffles Museum of Biodiversity Research</publisher-name>, <publisher-loc>Singapore</publisher-loc>, <size units="page">552 pp</size>.</mixed-citation></ref><ref id="B9"><mixed-citation xmlns:xlink="http://www.w3.org/1999/xlink" xlink:type="simple"><person-group><name name-style="western"><surname>Hartmann-Schröder</surname><given-names>G</given-names></name></person-group> (<year>1985</year>) <article-title>Revision der Gattung <italic><tp:taxon-name><tp:taxon-name-part taxon-name-part-type="genus">Ceratonereis</tp:taxon-name-part></tp:taxon-name></italic> Kinberg (<tp:taxon-name><tp:taxon-name-part taxon-name-part-type="family">Nereididae</tp:taxon-name-part></tp:taxon-name>, <tp:taxon-name><tp:taxon-name-part taxon-name-part-type="class">Polychaeta</tp:taxon-name-part></tp:taxon-name>) (Mit besonderer Berücksichtigung der Arten mit eingeschnittenem Prostomium).</article-title><source>Mitteilungen aus dem Hamburgischen zoologischen Museum und Institut</source><volume>82</volume>: <fpage>37</fpage>–<lpage>59</lpage>.</mixed-citation></ref><ref id="B3"><mixed-citation xmlns:xlink="http://www.w3.org/1999/xlink" xlink:type="simple"><person-group><name name-style="western"><surname>Chan</surname><given-names>WMF</given-names></name></person-group> (<year>2009</year>) <article-title>New nereidid records (<tp:taxon-name><tp:taxon-name-part taxon-name-part-type="phylum">Annelida</tp:taxon-name-part></tp:taxon-name>: <tp:taxon-name><tp:taxon-name-part taxon-name-part-type="class">Polychaeta</tp:taxon-name-part></tp:taxon-name>) from mangroves and sediment flats of Singapore.</article-title><source>Raffles Bulletin of Zoology, Supplement</source><volume>22</volume>: <fpage>159</fpage>–<lpage>172</lpage>.</mixed-citation></ref><ref id="B31"><mixed-citation xmlns:xlink="http://www.w3.org/1999/xlink" xlink:type="simple"><person-group><name name-style="western"><surname>Wu</surname><given-names>B</given-names></name><name name-style="western"><surname>Sun</surname><given-names>R</given-names></name><name name-style="western"><surname>Yang</surname><given-names>D</given-names></name></person-group> (<year>1985</year>) <source>The <tp:taxon-name><tp:taxon-name-part taxon-name-part-type="family">Nereidae</tp:taxon-name-part></tp:taxon-name> (polychaetous annelids) of the Chinese coast.</source><publisher-name>Springer/China Ocean Press</publisher-name>, <publisher-loc>Beijing</publisher-loc>, <size units="page">234 pp</size>. [First published in 1981 in Chinese]</mixed-citation></ref><ref id="B26"><mixed-citation xmlns:xlink="http://www.w3.org/1999/xlink" xlink:type="simple"><person-group><name name-style="western"><surname>Southern</surname><given-names>R</given-names></name></person-group> (<year>1921</year>) <article-title><tp:taxon-name><tp:taxon-name-part taxon-name-part-type="class">Polychaeta</tp:taxon-name-part></tp:taxon-name> of the Chilka Lake and also of fresh and brackish waters in other parts of India.</article-title><source>Memoirs of the Indian Museum</source><volume>5</volume>: <fpage>563</fpage>–<lpage>659</lpage>.</mixed-citation></ref><ref id="B2"><mixed-citation xmlns:xlink="http://www.w3.org/1999/xlink" xlink:type="simple"><person-group><name name-style="western"><surname>Angsupanich</surname><given-names>S</given-names></name><name name-style="western"><surname>Rakkheaw</surname><given-names>S</given-names></name></person-group> (<year>1997</year>) <article-title>Seasonal variation of phytoplankton community in Thale Sap Songkhla, a lagoonal lake in southern Thailand.</article-title><source>Netherlands Journal of Aquatic Ecology</source><volume>30</volume>: <fpage>297</fpage>–<lpage>307</lpage>. <ext-link xlink:type="simple" ext-link-type="doi" xlink:href="10.1007/BF02085873">https://doi.org/10.1007/BF02085873</ext-link></mixed-citation></ref><ref id="B17"><mixed-citation xmlns:xlink="http://www.w3.org/1999/xlink" xlink:type="simple"><person-group><name name-style="western"><surname>Monro</surname><given-names>CCA</given-names></name></person-group> (<year>1937</year>) <article-title>On two new polychaetes from Indian Ocean.</article-title><source>Annals and Magazine of Natural History Series</source><volume>10</volume>(<issue>19</issue>): <fpage>531</fpage>–<lpage>538</lpage>. <ext-link xlink:type="simple" ext-link-type="doi" xlink:href="10.1080/00222933708655297">https://doi.org/10.1080/00222933708655297</ext-link></mixed-citation></ref></ref-list></tp:taxon-treatment>
